# Supplementary material for: Improved emergency activation in interventional radiology reduces procedure delay and facilitates treatment success in patients with acute arterial bleedings
Source: PLoS One. 2024 Nov 12;19(11):e0313008. doi: 10.1371/journal.pone.0313008 (PMC11556705; doi:10.1371/journal.pone.0313008)
Supplement: S1 Dataset — (XLSX) [file pone.0313008.s001.xlsx]

## Sheet: DATA_annonymized
ID	Gender	NEXARIS	pTT	Pallet_count	Quick	Time: Request/registration in case of bleeding	CT on the same day?	Type of bleeding in CT	Bleeding vessel in CT	Side of the vessel in CT	Total DLP (mGy*cm)	Notification of the angio team on the same day	Time: Notification of the Angio team	Bleeding still detectable in the angio?	Bleeding type	Vessel	Side of the vessel in angiography	End of angiography on the same day	DFP	DL	Success	Treatment concept	pTT_after_angio	Thrombocytes_after_angio	Quick_to_Angio	COVID19 case	Service case	CT_XA	CT_XA_DONE	DURATION_XA	Age	TELEPHONE_BIN	BIN_BIN
92	m	0					0	Arterial		left	4129	1		1	Arterial	A. mesenterica	Not applicable	1	56220	67	1	Non-blow-off coils				0	0	56	204	177	56	0	1
91	m	0					0	Arterial	A. mesenterica	Not applicable	1360	0		1	Arterial	Other vessel	Not applicable	1	238	23	1	Non-blow-off coils				0	1	79	143	64	72	0	1
90	w	0					0			left	1068	1		0	Not detectable			1	6137	6	0					0	1	99	117	18	78	0	1
89	w	0					0		Other vessel	Right	1724	0		1	Venous	V. femoralis	Right	1	6408	12	0					0	0	361	383	22	87	0	1
87	w	0					0	Arterial	Other vessel	Right	1034	0		0	Not detectable			1	1292	17	0					0	1	248	270	22	67	0	1
88	m	0					0			left	1135	0		0	Not detectable			1	4966	7	0					0	1	89	108	19	29	0	1
86	w	0					0	Arterial	Other vessel	left	2571	0		1	Arterial	A. lumbalis	left	1	36928	96	1	Non-blow-off coils				0	0	49	223	174	79	0	1
85	m	0					0	Arterial	Other vessel	Right	3412	1		1	Arterial	A. lumbalis	Right	1	51137	26	1					0	1	125	181	56	87	0	1
84	m	0					0	Arterial	A. hepatica	Right	1009	1		1	Arterial	A. hepatica	Right	1	57578	24	1	Non-blow-off coils				0	0	66	161	95	72	0	1
83	w	0					0	Not detectable			1623	0		0	Arterial	A. femoralis profunda	left	1	20715	36	1	Non-blow-off coils				0	0	118	195	77	90	0	1
82	m	0					0	Arterial	A. lumbalis	Right	1260	1		0				1	25969	107	0					0	1	126	273	147	66	0	1
81	m	0					1	Arterial	Other vessel	Not applicable	1480	1		1	Arterial	A. mesenterica	Not applicable	1	54960	40	1	Non-blow-off coils				0	0	44	151	107	80	0	1
80	w	0					0	Arterial	Other vessel	left	1209	1		1	Arterial	Other vessel	left	1	13093	13	1	Non-blow-off coils				0	0	72	110	38	54	0	1
79	m	0					1	Arterial	Other vessel	Not applicable	1450	0		0	Not detectable			1	20722	3	0					0	1	40	52	12	76	0	1
78	m	0					0	Arterial	Other vessel	Right	1104	1		0	Arterial	Other vessel	Right	1	4552	10	1	Non-blow-off coils				0	0	51	74	23	76	0	1
77	m	0					0		A. renalis	Right	2214	1		1	Arterial	A. renalis	Right	1	49179	26	1	Non-blow-off coils				0	1	106	167	61	46	0	1
76	w	0					1	Arterial	Other vessel	Right	2528	1		0	Not detectable			1	2266	26	0					0	0	88	132	44	82	0	1
75	w	0					0	Not detectable	Other vessel	Not applicable	4164	1		0	Not detectable			1	41496	18	0					0	1	149	199	50	69	0	1
74	m	0					0	Arterial	A. lienalis	Not applicable	1902	1		1	Arterial	A. lienalis	Not applicable	1	17601	12	1	Non-blow-off coils				0	0	61	92	31	75	0	1
73	w	0					1	Arterial	Superficial femoral artery	Right	3580	0		1	Arterial	Superficial femoral artery	Right	0	11403	7	1	Covered stent				0	1	128	147	19	75	0	1
71	w	0					1	Arterial		Right	712	1		1		A. lumbalis	Right	1	47151	28	1	Non-blow-off coils				0	0	68	132	64	83	0	1
72	w	0					1	Arterial	Other vessel	Right	2306	1		0	Not detectable			1	56182	28	0					0	1	118	197	79	74	0	1
70	m	0					1	Arterial	A. lienalis	Not applicable	1157	1		0	Not detectable	A. lienalis	Not applicable	1	9214	8	1	Non-blow-off coils				0	1	133	155	22	65	0	1
69	w	0					1	Arterial	A. costalis	left	3219	1		1	Arterial	A. costalis	left	1			1	Non-blow-off coils				0	1	112	154	42	66	0	1
68	m	0					1	Arterial	A. iliaca interna	left	4482	1		0	Arterial	A. iliaca interna	left	1	52704	30	1	Non-blow-off coils				0	0	51	140	89	75	0	1
67	m	0					1	Arterial	A. gastroduodenalis	Not applicable	1342	1		1	Arterial	A. gastroduodenalis	Not applicable	1	23734	30	1	Non-blow-off coils				0	1	70	163	93	69	0	1
66	m	0					1	Arterial	A. renalis	Right	3207	0		0	Arterial	A. renalis	Right	1	26115	10	1	Non-blow-off coils				0	1	101	138	37	63	0	1
65	w	0					0	Arterial	A. gastroduodenalis	Not applicable	1420	1		1	Arterial	A. gastroduodenalis	Not applicable	1	23913	20	1	Non-blow-off coils				0	1	67	124	57	65	0	1
64	w	0					1	Arterial	Other vessel	Not applicable	1994	1		0	Not detectable			1	9084	19	0					0	1	46	68	22	84	0	1
63	w	0					1	Portal venous	V. portae	Right	793	1		1	Arterial	Other vessel	Right	1	6573	33	1	Non-blow-off coils				0	0	30	91	61	52	0	1
62	m	0					1	Arterial	Other vessel	Right	2272	1		1	Arterial	Other vessel	Right	1	54131	6	1	Non-blow-off coils				0	0	120	139	19	73	0	1
3	m	0	39	228	69		0				1203	1		1	Arterial	A. renalis	Right	1	29045	17	1	Non-blow-off coils				0	0	133	169	36	75	0	1
4	w	0	31	212	42		1				1348	1		0	Arterial	Other vessel	Right	1	14198	24	1	Non-blow-off coils				0	0	213	258	45	70	0	1
5	w	0	90	63	30		0	Arterial		Right	1335	1		0	Arterial	A. lumbalis	Right	1	17977	4	1	Non-blow-off coils				0	1	105	124	19	85	0	1
6	w	0		137			1	Arterial	Other vessel	Right	750	1		0	Not detectable			1	9981	17	0					0	1	118	141	23	77	0	1
7	w	0	27	203	107		1	Arterial	A. lumbalis	Right	636	0		1	Arterial	A. lumbalis	Right	1	3231	19	1	Non-blow-off coils				0	1	90	141	51	51	0	1
8	w	0	22	82	115		0			Right	272	1		0				1	7388	17	1	Non-blow-off coils				0	0	36	70	34	53	0	1
9	m	0	85	122	45		0	Arterial	A. femoralis profunda	Right	2058	1		1	Arterial	A. femoralis profunda	Right	1	631756	17	1	Non-blow-off coils				0	1	136	167	31	71	0	1
10	m	0	90	251	10		0	Arterial		Right	1894	1		0			Right	1	10013	24	1	Non-blow-off coils				0	1	103	166	63	53	0	1
11	w	0	37	395	99		1	Not detectable		Right	1464	1		1				1	37990	32	1	Non-blow-off coils				0	1	51	130	79	69	0	1
12	m	0	24	115	87		1	Not detectable		Right	2184	1		0	Not detectable		Right	1	12078	8	1	Non-blow-off coils				0	0	76	52	16	69	0	1
13	m	0	46	272	40		1	Not detectable		left	1276	1		0	Not detectable			1	43882	83	0					0	1	108	227	119	61	0	1
14	m	0	31	285	99		1				2415	1		1				1	28031	32	0	Particles				0	1	92	150	58	40	0	1
15	w	0	75	207	97		1	Arterial	A. iliaca interna		1839	1		1	Arterial	A. iliaca interna		0	59104	27	0	Non-blow-off coils				0	1	220	298	78	78	0	1
16	m	0		348			1			left	359	1		1				1	7677	22	1	Non-blow-off coils				0	1	120	169	49	66	1	1
17	w	0	32	230	90		1				709	1		1				1	8597	11	1	Detachable coils				0	1	36	65	29	42	1	1
18	w	0	26	184	93		1	Arterial	A. iliaca interna	left	896	1		1	Arterial	A. iliaca interna	left	1	21881	14	1	Non-blow-off coils				0	1	82	127	45	66	1	1
19	m	0		122	46		1	Arterial	A. costalis	Right	993	0		1	Arterial	A. subclavia	Right	1	1074	19	1	Non-blow-off coils				0	1	111	152	41	59	1	1
20	m	0		131			1				1197	1		1				1	13647	20	1	Non-blow-off coils				0	1	35	82	47	49	1	1
21	m	0	40	132	98		1			Right	1809	0		1			Right	0	7871	23	1	Non-blow-off coils				0	1	107	138	31	49	1	1
22	m	0	44	136	87		1	Arterial	A. renalis	Right	2683	1		1			Right	1	2358	15	1	Non-blow-off coils				0	1	93	130	37	79	1	1
23	m	0	119	239	51		1				4675	0		1			left	1	10267	32	1	Non-blow-off coils				0	1	119	198	79	71	1	1
24	w	0	37	149	87		0	Arterial	A. femoralis profunda	Right	4778	0		1	Arterial	A. femoralis profunda	Right	1	10801	47	1	Non-blow-off coils				0	0	108	202	94	64	1	1
25	w	0	29	297	98		0	Arterial	Other vessel	Right	1291	0		1	Arterial	Other vessel	Right	1	16118	15	1	Non-blow-off coils				0	1	98	150	52	62	1	1
26	m	0	34	230	78		0			left	2390	0		1		A. subclavia	left	1	12997	28	1	Non-blow-off coils				0	0	62	129	67	84	1	1
27	m	0	30	189	81		0				1285	0		0				1	18751	22	1	Non-blow-off coils				0	0	67	127	60	61	1	1
28	w	0	33	258	73		0	Arterial			1106	1		1				1	6468	13	1	Particles				0	1	55	91	36	76	1	1
29	w	0	32	150	91		0		Other vessel		1072	0		1	Arterial	Other vessel		1	11257	12	1	Non-blow-off coils				0	0	96	122	26	58	1	1
30	w	0	38	146	71		0	Arterial	A. mesenterica	Not applicable	1055	0		1	Arterial	A. mesenterica	Not applicable	1	342	8	1	Particles				0	0	62	82	20	76	1	1
31	w	0	28	363	104		0	Not detectable			1342	0		0	Not detectable			1	2366	13	0					0	0	66	82	16	45	1	1
32	m	0	41	124	67		0	Arterial			2529	0		1				1	87254	40	1	Non-blow-off coils				1	0	1.7	238	81	70	1	1
33	m	0		364			0	Arterial	Other vessel		1710	0		1	Arterial	Other vessel		1	35921	14	1	Non-blow-off coils				0	0	35	68	33	55	1	1
34	m	0	24	150	107		0	Arterial	A. hepatica	Not applicable	2740	0		1	Arterial	A. hepatica	Not applicable	1	19501	8	1	Non-blow-off coils				0	1	42	102	60	52	1	1
35	m	0	53	163	41		0	Arterial	A. lumbalis	Right	1663	0		1	Arterial	A. lumbalis	Right	1	23785	20	1	Non-blow-off coils				0	0	36	90	54	73	1	1
36	w	0	43	111	77		0	Arterial			2437	1		1	Arterial			1	28327	30	1	Non-blow-off coils				0	1	103	160	57	71	1	1
37	m	0	40	50	71		1				1327	1		1				1	13064	10	1	Spheres				0	1	105	127	22	63	1	1
38	m	0	31	154	68		0	Arterial			1218	0		1	Arterial			1	24564	29	1	Non-blow-off coils				0	1	86	140	54	79	1	1
39	w	0	32	179	86		0	Arterial		left	1236	0		1				1	13551	10	1	Detachable and non-detachable coils				0	0	54	83	29	29	1	1
40	m	0		313			0	Arterial			2159	0		1	Arterial	A. iliaca interna	Right	1	42476	23	1	Non-blow-off coils				0	0	102	160	58	75	1	1
41	m	0		265			0				884	0		1		A. lienalis		1	12109	20	1	Non-blow-off coils				0	1	74	108	34	33	1	1
42	m	0	36	91	54		0	Arterial	A. femoralis profunda	Right	3023	0		0	Arterial	A. femoralis profunda	Right	1	270414	18	1	Particles				0	1	113	176	43	62	1	1
43	m	0	28	251	108		0	Arterial		left	1088	0		1		A. renalis	left	1	18592	20	1	Non-blow-off coils				0	1	77	119	42	64	1	1
44	m	0		233			0	Arterial		left	691	0		1		A. renalis	left	1	12844	12	1	Non-blow-off coils				0	1	92	129	37	64	1	1
45	m	0	44	224	48		0	Not detectable			1954	1		0				1	35567	14	1	Non-blow-off coils				0	1	78	115	37	65	1	1
46	w	0	39	67	81		0				1574	0		1			left	1	10079	13	1	Non-blow-off coils				0	0	103	160	37	91	1	1
47	w	0	31	18	86		0	Not detectable			645	0		1	Arterial	Other vessel	left	1	19053	45	1	Non-blow-off coils				0	0	64	152	88	54	1	1
48	m	0	38	250	72		0	Arterial	A. costalis	Right	1700	0		1	Arterial	A. costalis	Right	1	33090	57	1	Non-blow-off coils				0	1	86	187	101	85	1	1
52	w	0	31	129	80		0	Arterial	A. costalis	Right	1314	1		1	Arterial	A. costalis	Right	1	45020	33	1	Non-blow-off coils				0	1	47	113	66	85	1	1
49	m	0	29	482	89		0	Arterial		Right	1866	0		1				0	132360	58	1	Non-blow-off coils				0	1	93	213	120	64	1	1
50	m	0	111	58	21		0	Arterial	A. costalis	Right	1730	1		1	Arterial	A. costalis	Right	1	14464	14	1	Non-blow-off coils				0	0	112	147	35	56	1	1
51	m	0	67	18	31		0	Arterial	A. costalis	Right	4467	1		1	Arterial	A. costalis	Right	1	26590	23	0	Non-blow-off coils				0	1	181	226	45	69	1	1
54	w	0	35	87	64		0	Arterial			1163	1		1	Arterial			1	30980	47	1	Non-blow-off coils				0	1	98	204	106	50	1	1
55	w	0					1	Arterial	A. femoralis profunda	Right	2315	1		1	Arterial	A. femoralis profunda	Right	1	4543	11	1	Non-blow-off coils				0	1	129	153	24	81	1	1
56	w	0	39	185	56		0	Arterial	A. gastroduodenalis	Not applicable	1435	0		1		A. gastroduodenalis	Not applicable	1	23133	18	1	Non-blow-off coils				0	0	24	66	42	78	1	1
58	w	0		121			0	Arterial	Other vessel	Right	1111	0		1	Arterial	Other vessel		1	21556	65	0	Non-blow-off coils				0	0	87	222	135	69	1	1
60	m	0	27	687	102		0	Not detectable			1482	1		1	Arterial	A. lienalis		1	20134	27	1	Non-blow-off coils				0	1	74	148	74	46	1	1
57	m	0	78	106	43		0	Arterial	A. costalis		4156	0		1	Arterial	A. costalis		1	54903	23	1	Non-blow-off coils				0	1	100	149	49	67	1	1
59	w	0	30	276	109		0		A. lumbalis	left	1208	0		1	Arterial	A. lumbalis	left	1	31782	48	1	Non-blow-off coils				0	0	28	116	88	81	1	1
61	m	0	29	255	97		0	Arterial	A. renalis	left	1494	1		0	Not detectable			1	28978	18	1	Non-blow-off coils				0	1	128	177	49	85	1	1
93	w	0					0	Arterial	Other vessel	Right	1408	1		1	Arterial			1	47627	41	1	Non-blow-off coils				0	0	63	161	98	83	1	1
94	m	0					0	Portal venous		Right	1392	1		0	Arterial	Other vessel	Right	1	17868	23	1	Non-blow-off coils				0	1	113	168	55	65	1	1
95	m	0					0	Arterial	A. gastroduodenalis	Not applicable	2295	1		1	Arterial	A. gastroduodenalis	Not applicable	1	36145	36	1	Non-blow-off coils				0	1	131	196	65	83	1	1
96	m	0					1	Arterial	A. lienalis	Not applicable	2373	1		1				1	21449	8	0	Spheres				0	1	112	140	28	83	1	1
97	w	0					0	Arterial	Other vessel	Not applicable	1537	0		1	Arterial	Other vessel	Not applicable	1	22608	11	1	Non-blow-off coils				0	0	45	74	29	77	1	1
98	m	0					0	Arterial	A. subclavia	Right	1461	1		1	Arterial	A. subclavia	Right	1	2533	22	1	Detachable coils				0	0	34	77	43	57	1	1
99	m	0					0			left	3425	1		1	Arterial	A. iliaca interna	Not applicable	1	92944	30	1	Non-blow-off coils				0	1	40	115	75	39	1	1
100	m	0					0	Arterial	A. lumbalis	left	4236	1		0	Arterial	A. lumbalis	left	1	36325	10	1					0	1	99	124	25	39	1	1
101	w	0					0	Arterial	A. femoralis profunda	Right	2067	0		0	Arterial	A. femoralis profunda	Right	0	8681	16	1	Non-blow-off coils				0	1	91	134	43	69	1	1
102	m	0					0	Arterial	Other vessel	Not applicable	7116	0		1	Arterial	A. lienalis	Not applicable	1	29560	9	1	Non-blow-off coils				0	1	91	111	20	62	1	1
103	w	0					0	Arterial	A. femoralis profunda	Right	2544	0		1	Arterial	A. femoralis profunda	Right	1	18712	11	1	Non-blow-off coils				0	1	118	151	33	72	1	1
104	w	0					0	Arterial	Other vessel	left	1022	0		1	Arterial	A. gastroduodenalis	Not applicable	1	11296	12	1	Non-blow-off coils				0	0	46	72	26	62	1	1
105	m	0					0	Arterial	Other vessel	Right	2537	0		1	Arterial	A. lumbalis	Right	1	29121	18	1	Non-blow-off coils				0	1	70	100	30	56	1	1
106	m	0					0	Arterial	A. femoralis profunda	left	6646	1		1	Arterial	A. femoralis profunda	left	1	11600	6	1	Non-blow-off coils				0	1	79	99	20	65	1	1
107	w	0					1	Arterial	Other vessel	left	1930	0		1	Arterial	Other vessel	left	1	38044	25	1	Non-blow-off coils				0	1	76	126	50	84	1	1
108	w	0					0	Arterial	Other vessel	left	2190	0		1	Arterial	Other vessel	left	1	4232	15	1	Non-blow-off coils				0	0	41	69	28	83	1	1
112	m	0					0		Other vessel		1357	0		1		A. lumbalis		1	26091	18	1	Non-blow-off coils				0	0	58	103	45	28	1	1
109	w	0					0			Right	4405	0		1	Arterial	Other vessel	Right	1	30247	23	1	Non-blow-off coils				0	1	113	159	46	57	1	1
110	m	0					0	Not detectable			1295	1		0	Not detectable			1	7699	15	0	Non-blow-off coils				0	0	62	100	38	83	1	1
113	w	0					1	Arterial	A. hepatica	Right		1		1	Arterial	A. hepatica	Right	1			1	Detachable coils				0	1	87	165	78	57	1	1
114	m	0					1	Arterial	A. renalis	left		1		1	Arterial	A. renalis	left	1			1	Detachable coils				0	0	44	104	60	83	1	1
111	w	0					0	Arterial		left	723	1		1	Arterial	Other vessel	left	0	2655	7	1	Non-blow-off coils				0	1	84	95	11	91	1	1
115	w	0					1	Arterial	A. femoralis profunda	left		1		1	Arterial	A. femoralis profunda	left	1			1	Detachable coils				0	1	72	100	28	91	1	1
116	w	0					1	Arterial	A. lumbalis	Right		1		1	Arterial	A. lumbalis	Right	1			1	Detachable coils				0	0	64	141	77	87	1	1
117	w	0					1	Arterial	Other vessel	Right		1		1	Arterial	Other vessel	Right	0			1	Detachable coils				0	0	116	172	56	77	1	1
118	m	0					1	Arterial	A. lienalis	left		0		1	Arterial	A. lienalis	left	1			1	Detachable coils				0	0	85	145	60	37	1	1
119	m	0					1	Arterial	A. costalis	left		1		1	Arterial	A. costalis	left	1			1	Detachable coils				0	1	51	85	34	61	1	1
120	w	0					1	Arterial	A. costalis	left		1	00.01.1900	0	Not detectable			1			1					0	0	105	145	40	71	1	1
121	w	0					1	Arterial	Other vessel	Right		1		1	Arterial	Other vessel	Right	1			1	Detachable coils				0	0	78	124	46	32	1	1
122	w	0					1	Arterial	A. femoralis profunda	left		1		1	Arterial	Other vessel	left	1			1	Detachable coils				0	1	51	119	68	84	1	1
123	w	0					1	Arterial	Other vessel	left		1		1	Arterial	Other vessel	left	1			1	Detachable coils				0	0	47	73	26	75	1	1
